# Supplementary material for: Cell-Specific DNA Methylation Signatures in Asthma
Source: Genes (Basel). 2019 Nov 15;10(11):932. doi: 10.3390/genes10110932 (PMC6896152; doi:10.3390/genes10110932)
Supplement: Supplementary file 1 [file genes-10-00932-s001.zip]

Archive with 1 entries (1 files):
- genes-630224-supplementary.xlsx
