# Supplementary material for: Cell-Specific DNA Methylation Signatures in Asthma
Source: Genes (Basel). 2019 Nov 15;10(11):932. doi: 10.3390/genes10110932 (PMC6896152; doi:10.3390/genes10110932)
Supplement: Supplementary file 1 [file genes-10-00932-s001.zip › genes-630224-supplementary.xlsx]

## Sheet: S1.Studies included for Figures
Table S1. List of studies included in the cell-specific DNA methylation alteration figures
Reference	Technique	Sample size	Cells	Selection of genes to include in the figure
Eosinophils-Figure 2
Liang et al., 2015	Illumina Infinium HumanMethylation450 BeadChip array	8 controls and 16 asthmatic individuals (8 high IgE and 8 low IgE)	Eosinophils isolated from blood	Genes associated with differentially methylated CpGs in association with asthma IgE level
Xu et al, 2018	Illumina Infinium HumanMethylation450 BeadChip array	8 controls and 16 asthmatic individuals	Eosinophils isolated from blood	Genes associated with differentially methylated CpGS in whole blood that were replicated in purified eosinophils
Reese et al., 2019	Illumina Infinium HumanMethylation450 BeadChip array	8 controls and 16 asthmatic individuals	Eosinophils isolated from blood	CpGs differentially methylated between asthma and healthy cells (Table E7)
Monocytes-Figure 3
Gunawardhana et al., 2014	Illumina Infinium Methylation27 array	10 controls and 52 asthmatic individuals (21 eosinophilic asthma, 22 paucigranulocytic asthma, 9 neutrophilic asthma)	Peripheral blood monocytes	Differentially methylated CpG loci common to all three inflammatory phenotypes of asthma (Table 2)
Lymphocytes B-Figure 4
Pascual et al., 2011	Bisulphite conversion and PCR massarray (EZ DNA methylation kit and PCR)	23 controls (aspirin-exacerbated respiratory disease) and 21 asthmatic individuals	CD19+ B lymphocytes isolated from blood	The most differentially methylated genes betwen dust mite allergic asthma and control groups by HELP assay (Supplementary table 2)
Airway epithelial cells-Figure 5
Stefanowicz et al., 2012	Illumina GoldenGate Methylation Cancer Panel I	7 controls, 9 atopic individuals, 4 atopic asthmatic individuals, 5 non-atopic asthmatic individuals	Airway epithelial cells (trans-laryngeal non-bonchoscope brushing or portable bronchoscope directed sampling)	Genes associated with differentially methylated CpGs (Table 3)
McErleans et al., 2014	Illumina Infinium HumanMethylation450 BeadChip array	6 controls and 6 asthmatic individuals	Nasal epithelial cells	CpGs from the principal component 1 that are differentially methylated between asthma and healthy cells (Figure 2)
Nicodemus et al., 2016	Illumina Infinium HumanMethylation450 BeadChip array	41 controls and 74 asthmatic individuals	Endobronchial epithelial cells	Top 30 differentially methylated CpGs associated with asthma (Additional table S1)
Yang et al., 2017	Illumina Infinium HumanMethylation450 BeadChip array	36 controls and 36 atopic asthmatic individuals	Nasal epithelial cells	Genes associated with differentially methylated regions and differentially methylated probes (CpGs) (Tables S4 ans S5)
Xu et al., 2018	N.D.	418 controls and 37 asthmatic individuals	Nasal epithelial cells	Genes associated with differentially methylated CpGS in whole blood that were replicated in nasal epithelial cells
Larouche et al., 2018	Bis-pyrosequencing targeting Cpgs in promoter regions of IL33, IL1RL1 and CCL26	10 controls and 10 asthmatic individuals (6 mild asthma and 4 eosinophilic asthma)	Primary bronchial epithelial cell lines	Differential methylation in CpGs studied
Forno et al., 2019	Illumina Infinium HumanMethylation450 BeadChip array	247 controls and 236 asthmatic individuals	Nasal epithelial cells	Top 30 differentially methylated CpGs associated with atopic asthma (supplementary table 7 from appendix 1)
Reese et al., 2019	Illumina Infinium HumanMethylation450 BeadChip array	418 controls and 37 asthmatic individuals; 36 controls and 36 asthmatic individuals	Nasal epithelial cells	CpGs differentially methylated between asthma and healthy cells (Table E6)
Airway smooth muscle cells-Figure 6
Perry et al., 2018	Illumina Infinium HumanMethylation450 BeadChip array	5 controls and 10 asthmatic individuals ( 5 non-severe asthma and 5 severe asthma)	Airway smooth muscle cells from bronchial biopsies	Genes of 15 hub sites with differentially methylated positions (DMPs) (Figure 1b)

## Sheet: S2.Eosinophil
Table S2. Genes with DNA methylation alteration in eosinophils from asthmatic individuals
Gene	Reference	DNA methylation in asthma individuals	Go /Uniprot description related to asthma physiopathology
ACOT7	Reese et al., 2019	decreased	palmitoyl-CoA hydrolase activity; palmitic acid biosynthetic process
ACP5	Reese et al., 2019	decreased	negative regulation of inflammatory response, IL-1 beta production, IL-12 production, nitric oxide production, TNFa production
AGPAT1	Reese et al., 2019	decreased	phospholipid metabolic process; positive regulation of cytokine production and cytokine-mediated signaling pathway
ANGPT2	Reese et al., 2019	decreased	leukocyte migration; negative regulation of positive chemotaxis
ARID3A	Reese et al., 2019	decreased	B- cell differentiation
BANK1	Reese et al., 2019	decreased	negative regulation of B cell activation; negative regulation of IL-6 secretion
C9orf46/PLGRKT	Reese et al., 2019	decreased	chemotaxis; inflammatory response; positive regulation of plasminogen activation
COL15A1	Liang et al., 2015	decreased	extracellular matrix constituent; collagen catabolic process; extracellular matrix organization
COL15A1	Reese et al., 2019	decreased	extracellular matrix constituent; collagen catabolic process; extracellular matrix organization
CTSB	Reese et al., 2019	decreased	collagen binding; collagen catabolic process; epithelial cell differentiation; neutrophil degranulation
DAP	Reese et al., 2019	decreased	negative regulation of NF-kappaB transcription factor activity
DAPK2	Reese et al., 2019	decreased	neutrophil migration; positive regulation of eosinophil and neutrophil chemotaxis
DICER1	Reese et al., 2019	decreased	NIK-NF-kappaB signaling; negative regulation of TNF production;
DICER1	Xu et al., 2018	decreased	NIK-NF-kappaB signaling; negative regulation of TNF production;
DNAH17	Reese et al., 2019	decreased	Force generating protein of respiratory cilia
ENG	Reese et al., 2019	decreased	transforming growth factor beta binding, receptor activity; type I and type II transforming growth factor beta receptor binding; cell chemotaxis; extracellular matrix constituent secretion and disassembly; negative regulation of nitric-oxide synthase activity; negative regulation of transforming growth factor beta receptor signaling pathway; positive regulation of collagen biosynthetic process; s…
EPX	Reese et al., 2019	decreased	eosinophil migration; negative regulation of IL-10 and IL-5 production; neutrophil degranulation; positive regulation of IL-4 production
ERMAP	Reese et al., 2019	decreased	T cell receptor signaling pathway; regulation of immune response
EVL	Reese et al., 2019	decreased	cellular response to interferon-gamma; negative regulation of epithelial cell migration
FOXP1	Reese et al., 2019	decreased	T follicular helper cell differentiation; chemokine (C-C motif) ligand 2 secretion; IL-21 secretion; macrophage activation; monocyte activation; negative regulation of B cell apoptotic process; positive regulation of B cell receptor signaling pathway; positive regulation of smooth muscle cell proliferation; regulation of inflammatory response; regulation of IL-1 beta and IL-12 secretion; regulati…
GDF5	Reese et al., 2019	decreased	cytokine activity; negative regulation of epithelial cell proliferation and of mesenchymal cell apoptotic process; transforming growth factor beta receptor signaling pathway
GPI	Reese et al., 2019	decreased	humoral immune response; neutrophil degranulation; positive regulation of immunoglobulin secretion; cytokine activity
IL4	Liang et al., 2015	decreased	cytokine activity; IL-4 receptor binding; B cell differentiation; T cell activation; T-helper 2 cell cytokine production; dendritic cell differentiation; negative regulation of epithelial cell migration; negative regulation of tumor necrosis factor biosynthetic process; positive regulation of B cell proliferation, MHC class II biosynthetic process, T cell differentiation, T cell proliferation, IL…
IL5RA	Liang et al., 2015	decreased	inflammatory response to antigenic stimulus; positive regulation of leukocyte proliferation; regulation of interleukin-5 production
IL5RA	Reese et al., 2019	decreased	inflammatory response to antigenic stimulus; positive regulation of leukocyte proliferation; regulation of interleukin-5 production
LMAN2	Xu et al., 2018	decreased	positive regulation of phagocytosis
LPCAT2	Liang et al., 2015	decreased	platelet activating factor biosynthetic process
LPCAT2	Reese et al., 2019	decreased	platelet activating factor biosynthetic process
LPCAT3	Reese et al., 2019	decreased	phospholipid biosynthetic process
MCC	Reese et al., 2019	decreased	negative regulation of epithelial cell migration and proliferation
MCPH1	Reese et al., 2019	decreased	regulation of inflammatory response
METRNL	Reese et al., 2019	decreased	stimulates an eosinophil-dependant increase in IL-4 expression; negative regulation of inflammatory response
MS4A2	Reese et al., 2019	decreased	Fc-epsilon receptor signaling pathway; immune response; inflammatory response; IgE binding
NCK1	Reese et al., 2019	decreased	Fc-gamma receptor signaling pathway involved in phagocytosis; T cell activation; T cell receptor signaling pathway; positive regulation of T cell proliferation;
NCSTN	Reese et al., 2019	decreased	T cell proliferation; epithelial cell proliferation; neutrophil degranulation
NDFIP2	Reese et al., 2019	decreased	positive regulation of I-kappaB kinase/NF-kappaB signaling; limits the cytokine signaling and expansion of effector Th2 T-cells
PCYT1A	Reese et al., 2019	decreased	Phosphatidylcholine biosynthetic process
PIK3CB	Liang et al., 2015	decreased	Fc epsilon receptor signaling pathway; Fc-gamma receptor signaling pathway invoved in phagocytosis, T cell receptor signaling pathway; chemotaxis; leukocyte migration; platelet aggregation and activation; positive regulation of neutrophil apoptotic process
PPP2CA	Reese et al., 2019	decreased	negative regulation of epithelial to mesenchyme transition;
PPT2	Reese et al., 2019	decreased	palmitoyl-CoA hydrolase activity
PRG2	Reese et al., 2019	decreased	neutrophil degranulation; non-cytolytic histamine release from human basophils; extracellular matrix structural constituent conferring compression resistance
PRG3	Reese et al., 2019	decreased	basophil activation; histamine biosynthetic process; leukotriene biosynthetic process; neutrophil activation; neutrophil degranulation; positive regulation of IL-8 biosynthetic process; superoxide anion generation
PRKCH	Reese et al., 2019	decreased	positive regulation of B cell receptor signaling pathway; positive regulation of NF-kappaB transcription factor activity;positive regulation of macrophage derived foam cell differentiation
PRKCZ	Reese et al., 2019	decreased	inflammatory response; positive regulation of NF-kappaB transcription factor activity; positive regulation of T-helper 2 cell cytokine production and differentiation; positive regulation of Il-10, IL-13, IL-5 secretion and IL-4 production; transforming growth factor beta receptor signaling pathway
PTGDR2	Reese et al., 2019	decreased	chemotaxis; immune response;
PTGES2	Xu et al., 2018	decreased	neutrophil degranulation
RAPGEF1	Xu et al., 2018	decreased	positive regulation of I-kappaB kinase/NF-kappaB signaling; T cell proliferation and receptor signaling pathway; adaptive immune response; inflammatory response; innate immune response; IL-1-mediated signaling pathway; positive regulation of T-helper 1 cell differenciation; positive regulation of alpha-beta 1 cell proliferation; positive regulation of chemokine production; positive regulation of …
RB1	Liang et al., 2015	decreased	negative regulation of epithelial cell proliferation, of inflammatory response, of myofibroblast differentiation;positive regulation of collagen fibril organization, of macrophage differentiation
RB1	Reese et al., 2019	decreased	negative regulation of epithelial cell proliferation, of inflammatory response, of myofibroblast differentiation;positive regulation of collagen fibril organization, of macrophage differentiation
RNASE2	Reese et al., 2019	decreased	chemotaxis for dendritic cells; neutrophil degranulation
SERINC5	Reese et al., 2019	decreased	innate immune response; phospholipid biosynthetic process; sphingolipid metabolic process
SERPINC1	Liang et al., 2015	decreased	acute inflammatory response to antigenic stimulus
SERPINC1	Xu et al., 2018	decreased	acute inflammatory response to antigenic stimulus
SLC24A6/SLC8B1	Reese et al., 2019	decreased	regulation of lymphocyte chemotaxis
SLC25A33	Liang et al., 2015	decreased	Participates in dendritic cell endocytosis
SLC25A33	Reese et al., 2019	decreased	Participates in dendritic cell endocytosis
SLC7A11	Liang et al., 2015	decreased	leukocyte migration; lung alveolus development; platelet aggregation; regulation of neutrophil apoptotic process
SLMAP	Liang et al., 2015	decreased	muscle contraction
SMARCD3	Reese et al., 2019	decreased	muscle cell differentiation; positive regulation of smooth muscle cell differentiation
STX3	Xu et al., 2018	decreased	cytokine-mediated signaling pathway; positive regulation of chemotaxis
TMEM131	Reese et al., 2019	decreased	negative regulation of immature T cell proliferation in thymus
TRAPPC9	Reese et al., 2019	decreased	positive regulation of NF-kappaB transcription factor activity
TRIB2	Xu et al., 2018	decreased	negative regulation of IL-10 biosynthetic process
ZFPM1	Reese et al., 2019	decreased	T-helper cell lineage commitment; blood coagulation; granulocyte differentiation; megakaryocyte development and differentiation; negative regulation of IL-4 biosynthetic process; negative regulation of mast cell differentiation; platelet formation; regulation of chemokine production

## Sheet: S3.Monocytes
Table S3. Genes with DNA methylation alteration in monocytes from asthmatic individuals
Gene	Reference	DNA methylation in asthma individuals	Go /Uniprot description related to asthma physiopathology
NRG1	Gunawardhana et al., 2014	increased	cell morphogenesis
SYNM	Gunawardhana et al., 2014	increased	cytoskeletal role within the muscle cell cytoskeleton
TAFA4 (FAM19A4)	Gunawardhana et al., 2014	increased	macrophage chemotaxis; phagocytosis
TBX5	Gunawardhana et al., 2014	increased	lung development; morphogenesis of epithelium; negative regulation of epithelial to mesenchymal transition

## Sheet: S4.Lympho B
Table S4. Genes with DNA methylation alteration in lymphocytes B from asthmatic individuals
Gene	Reference	DNA methylation in asthma individuals	Go /Uniprot description related to asthma physiopathology
AMPD3	Pascual et al. 2011	increased	neutrophil degranulation
CCDC80	Pascual et al. 2011	increased	extracellular matrix organization
DAPK3	Pascual et al. 2011	increased	regulation of smooth muscle contraction; cellular response to interferon-gamma;
FUCA2	Pascual et al. 2011	increased	neutrophil degranulation
ITCH	Pascual et al. 2011	increased	inflammatory response; innate immune response; negative regulation of type I interferon production;
LOXL1	Pascual et al. 2011	increased	extracellular matrix organization
PROC	Pascual et al. 2011	increased	negative regulation of blood coagulation; negative regulation of inflammatory response
SAMD8	Pascual et al. 2011	increased	sphingolipid biosynthetic process
SP100	Pascual et al. 2011	increased	interferon-gamma-mediated signaling pathway;response to cytokine; type I inferferon signaling pathway
YPEL3	Pascual et al. 2011	decreased	Involved in proliferation and apoptosis in myeloid precursor cells

## Sheet: S5.AEC
Table S5. Genes with DNA methylation alteration in airway epithelial cells from asthmatic individuals
Gene	Reference	DNA methylation in asthma individuals	Go /Uniprot description related to asthma physiopathology
ACOT7	Reese et al., 2019	decreased	palmitoyl-CoA hydrolase activity; palmitic acid biosynthetic process
ACOT7	Yang et al., 2017	decreased	palmitoyl-CoA hydrolase activity; palmitic acid biosynthetic process
ACP5	Reese et al., 2019	decreased	negative regulation of inflammatory response, IL-1 beta production, IL-12 production, nitric oxide production, TNFa production
ADAMTSL2	McErlan et al., 2014	decreased	extracellular matrix organization; lobar bronchus epithelium development; negative regulation of TGF-b receptor signaling pathway
ADORA2A	Yang et al., 2017	decreased	blood coagulation; negative regulation of inflammatory response; negative regulation of alpha-beta T cell activation; phagocytosis;
ADORA3	Yang et al., 2017	decreased	inflammatory response; negative regulation of NF-kappaB transcription factor activity
ALOX15	Yang et al., 2017	increased	cellular response to IL-13; cytokine-mediated signaling pathway; inflammatory response; negative regulation of adaptive immune response
ANGPT2	Reese et al., 2019	decreased	leukocyte migration; negative regulation of positive chemotaxis
ANO1	Nicodemus et al., 2016	increased	smooth muscle contraction
ARID3A	Reese et al., 2019	decreased	B- cell differentiation
BANK1	Reese et al., 2019	decreased	negative regulation of B cell activation; negative regulation of IL-6 secretion
C1QTNF1	Yang et al., 2017	decreased	negative regulation of platelet activation and aggregation; collagen binding
CCL26	Larouche et al., 2018	decreased	chemokine activity; T cell chemotaxis; cellular response to interferon-gamma, IL-1, tumor necrosis factor; chemokine-mediated signaling pathway; eosinophil, lymphocytes, monocytes, neutrophil chemotaxis; inflammatory response; positive regulation of chemotaxis
CCL26	Nicodemus et al., 2016	decreased	chemokine activity; T cell chemotaxis; cellular response to interferon-gamma, IL-1, tumor necrosis factor; chemokine-mediated signaling pathway; eosinophil, lymphocytes, monocytes, neutrophil chemotaxis; inflammatory response; positive regulation of chemotaxis
CDH26	Forno et al., 2018	decreased	CD4-positive, alpha-beta T cell activation
CDH28	Forno et al., 2018	decreased	cell morphogenesis
CDH28	McErlan et al., 2014	decreased	cell morphogenesis
CLASP1	Yang et al., 2017	increased	establishment of epithelial cell polarity; positive regulation of epithelial cell migration; positive regulation of extracellular matrix organization; regulation of epithelial to mesenchymal transition
COL16A1	Yang et al., 2017	decreased	extracellular matrix organization
COL5A2	Yang et al., 2017	decreased	collagen fibril organization; extracellular matrix organization
COL5A3	Yang et al., 2017	decreased	collagen binding; extracellular matrix structural constituent; collagen fibril organization; extracellular matrix organization
CSRP1	Reese et al., 2019	decreased	Muscle tissue development; platelet aggregation
CUX1	Yang et al., 2017	decreased	represses TCR beta enhancer function
CYB5R3	Nicodemus et al., 2016	decreased	neutrophil degranulation
CYFIP1	Yang et al., 2017	increased	Fc-gamma receptor signaling pathway involved in phagocytosis; cell morphogenesis; neutrophil degranulation
DAB2IP	Yang et al., 2017	decreased	cellular response to IL-1, tumor necrosis factor; inflammatory response; innate immune response; negative regulation of I-kappaB kinase/NF-kappaB transcription factor activity; negative regulation of epithelial cell migration and proliferation, fibroblast proliferation
DAP	Reese et al., 2019	decreased	Involved in mediating interferon-gamma-induced cell death; negative regulation of NF-kappaB transcription factor activity
DAPK2	Reese et al., 2019	decreased	neutrophil migration ; positive regulation of eosinophil and neutrophil chemotaxis
DEGS2	Yang et al., 2017	increased	sphingolipid biosynthetic process
DICER1	Reese et al., 2019	decreased	NIK-NF-kappaB signaling; negative regulation of TNF production;
DICER1	Xu et al., 2018	decreased	NIK-NF-kappaB signaling; negative regulation of TNF production;
DNAH17	Reese et al., 2019	decreased	Force generating protein of respiratory cilia
DUOX1	Forno et al., 2018	decreased	cytokine-mediated signaling pathway
DUOX1	Yang et al., 2017	decreased	cytokine-mediated signaling pathway
DUOX1	Nicodemus et al., 2016	decreased	cytokine-mediated signaling pathway
EHF	Reese et al., 2019	decreased	epithelial cell differentiation; epithelial cell proliferation
ELN	Yang et al., 2017	decreased	extracellular matrix binding and structural constituent; extracellular matrix organization; regulation of smooth muscle cell proliferation
ELOVL7	Reese et al., 2019	decreased	sphingolipid biosynthetic process
ENG	Reese et al., 2019	decreased	cell chemotaxis; extracellular matrix constituent secretion; extracellular matrix disassembly; negative regulation of nitric-oxide synthase activity; negative regulation of transforming growth factor beta receptor signaling pathway; positive regulation of collagen biosynthethis process; smooth muscle tissue development
EPAS1	Nicodemus et al., 2016	increased	lung development; myoblast fate commitment; surfactant homeostasis
EPPK1	Yang et al., 2017	decreased	negative regulation of epithelial cell proliferation
EPX	Reese et al., 2019	decreased	eosinophil migration; negative regulation of IL-10 and IL-5 production; neutrophil degranulation; positive regulation of IL-4 production
ERMAP	Reese et al., 2019	decreased	T cell receptor signaling pathway; regulation of immune response
EVL	Reese et al., 2019	decreased	cellular response to interferon-gamma; negative regulation of epithelial cell migration
FBXW11	Yang et al., 2017	increased	Fc-epsilon receptor signaling pathway; negative regulation of NIK/NF-kappaB signaling; T cell receptor signaling pathway; IL-1-mediated signaling pathway;
FERMT2	Yang et al., 2017	increased	transforming growth factor beta receptor signaling pathway; participates in the connection between extracellular matrix adhesion sites and the actin cytoskeleton
FGFR1	Stefanowicz et al., 2012	increased	Lung-associated mesenchyme development
GCNT2	Yang et al., 2017	decreased	positive regulation of epithelial to mesenchymal transition;transforming growth factor beta receptor signaling pathway
GNA12	Yang et al., 2017	increased	blood coagulation; platelet activation; regulation of fibroblast migration
GPI	Reese et al., 2019	decreased	humoral immune response; neutrophil degranulation; positive regulation of immunoglobulin secretion; cytokine activity
GRB7	Yang et al., 2017	decreased	leukocyte migration
HAS3	Yang et al., 2017	decreased	extracellular matrix assembly
HLA-DPA1	Yang et al., 2017	increased	MHC class II receptor activity; T cell receptor signaling activity; adaptive immune response; antigen processing and presentation of exogenous peptide antigen via MHC class II; cellular response to interferon-gamma; immune response; interferon-gamma-mediated signaling pathway; positive regulation of T cell activation, proliferation, interferon-gamma production
HNMT	Yang et al., 2017	increased	histamine and histidine catabolic process; response to IL-1
ID1	Stefanowicz et al., 2012	increased	collagen metabolism, lung morphogenesis
ID3	Yang et al., 2017	decreased	epithelial cell differentiation
IFNGR2	Yang et al., 2017	decreased	cytokine-mediated signaling pathway; regulation of interferon-gamma-mediated signaling pathway
IGFBP4	Yang et al., 2017	increased	inflammatory response
IL13	Larouche et al., 2018	decreased	IL-13 receptor binding; cytokine-mediated signaling pathway; immune response; inflammatory response; negative regulation of lung ciliated cell differentiation; negative regulation of transforming growth factor production; positive regulation of immunoglobulin production; lung goblet cell differentiation; macrophage activation; mast cell degranulation; smooth muscle cell proliferation
IL5RA	Reese et al., 2019	decreased	inflammatory response to antigenic stimulus; positive regulation of leukocyte proliferation; regulation of interleukin-5 production
ITGA2	Stefanowicz et al., 2012	increased	blood coagulation; extracellular matrix organization;positive regulation of collagen binding; positive regulation of collagen biosynthetic process;positive regulation of inflammatory response; positive regulation of leukocyte migration; positive regulation of phagocytosis; positive regulation of positive chemotaxis; positive regulation of smooth muscle cell migration, proliferation and contractio…
ITIH4	Reese et al., 2019	decreased	platelet degranulation; response to cytokine; acute-phase response
LAG3	Yang et al., 2017	increased	MHC class II protein binding; antigen binding; adaptive immune response; antigen processing and presentation of exogenous peptide antigen via MHC class II; negative regulation of IL-2 biosynthetic process; negative regulation of regulatory T cell differentiation; plasmacytoid dendritic cell activation; positive regulation of natural killer cell-mediated cytotoxicity; regulation of immune response
LFNG	Yang et al., 2017	decreased	T cell differentiation; marginal zone B cell differentiation
LPCAT2	Reese et al., 2019	decreased	platelet activating factor biosynthetic process
LRRFIP1	Forno et al., 2018	decreased	positive regulation of NF-kappaB transcription factor activity; positive regulation of type I interferon production; positively regulates TLR signaling
MAD1L1	McErlan et al., 2014	decreased	Negative regulation of T cell proliferation; thymus development
MED1	Nicodemus et al., 2016	decreased	cell morphogenesis; megakaryocyte development; monocyte differentiation; positive regulation of interferon-gamma-mediated signaling pathway
MMP14	Yang et al., 2017	decreased	collagen catabolic process; extracellular matrix disassembly and organization; lung development; positive regulation of B cell differentiation, of macrophage migration
MYLK	Yang et al., 2017	decreased	smooth muscle contraction
NCF2	Forno et al., 2018	decreased	antigen processing and presentation of exogenous peptide antigen via MHC class II; innate immune response; phagocytosis
NCF2	Yang et al., 2017	increased	antigen processing and presentation of exogenous peptide antigen via MHC class II; innate immune response; phagocytosis
NCK1	Reese et al., 2019	decreased	Fc-gamma receptor signaling pathway involved in phagocytosis; T cell activation; T cell receptor signaling pathway; positive regulation of T cell proliferation;
NDFIP2	Reese et al., 2019	decreased	limits the cytokine signaling and expansion of effector Th2 T-cells;positive regulation of I-kappaB kinase/NF-kappaB signaling
NF1	Yang et al., 2017	increased	extracellular matrix organization; negative regulation of fibroblast proliferation; smooth muscle tissue development
NFIL3	Yang et al., 2017	decrasedd	cellular response to IL-4; immune response;
NTRK1	Forno et al., 2018	decreased	B cell differentiation; positive regulation of NF-kappaB transcription factor activity;
NTRK1	Yang et al., 2017	increased	B cell differentiation; positive regulation of NF-kappaB transcription factor activity;
NTRK1	Nicodemus et al., 2016	decreased	B cell differentiation; positive regulation of NF-kappaB transcription factor activity;
P2RX1	McErlan et al., 2014	decreased	Blood coagulation; platelet activation
PCYT1A	Reese et al., 2019	decreased	Phosphatidylcholine biosynthetic process
PIK3CD	Yang et al., 2017	increased	B cell activation, chemotaxis, receptor signaling pathway; T cell activation, chemotaxis, differentiation, receptor signaling pathway; adaptive immune response; cytokine production and mediated pathway; inflammatory response; innate immune response; mast cell chemotaxis, degranulation and differentiation; natural killer cell activation, chemotaxis and differentiation; neutrophil chemotaxis and ex…
PLGRKT	Reese et al., 2019	decreased	chemotaxis; inflammatory response
PPP2CA	Reese et al., 2019	decreased	negative regulation of epithelial to mesenchyme transition
PPT2	Reese et al., 2019	decreased	palmitoyl-CoA hydrolase activity
PRDM1	Yang et al., 2017	increased	adaptive immune response; innate immune response; regulation of NKT cell differentiation; regulation of extrathymic T cell differentiation; regulation of NK cell differentiation
PRF1	Yang et al., 2017	increased	T cell-mediated cytotoxicity
PRG2	Reese et al., 2019	decreased	neutrophil degranulation; non-cytolytic histamine release from human basophils; extracellular matrix structural constituent conferring compression resistance
PRG3	Reese et al., 2019	decreased	basophil activation; histamine biosynthetic process; leukotriene biosynthetic process; neutrophil activation; neutrophil degranulation; positive regulation of IL-8 biosynthetic process; superoxide anion generation
PRKCH	Reese et al., 2019	decreased	positive regulation of B cell receptor signaling pathway; positive regulation of NF-kappaB transcription factor activity; positive regulation of macrophage derived foam cell differentiation
PROCR	Yang et al., 2017	decreased	negative regulation of coagulation
PSD4	Yang et al., 2017	decreased	Movement of MHC class II-containing vesicles along the actin cytoskeleton in dendritic cells
PTGDR2	Reese et al., 2019	decreased	chemotaxis; immune response;
PTGES2	Xu et al., 2018	decreased	neutrophil degranulation
PTK2	Nicodemus et al., 2016	increased	Fc-gamma receptor signaling pathway involved in phagocytosis; extracellular matrix organization; regulation of epithelial cell migration; transforming growth factor beta receptor signaling pathway
PTPRC	Yang et al., 2017	increased	B cell differentiation, proliferation, receptor signaling pathway; DN2 thymocyte differentiation; T cell activation, differentiation, proliferation, receptor signaling pathway; immunoglobulin biosynthetic process; natural killer cell differentiation; negative regulation of T cell-mediated cytotoxicity; negative regulation of cytokine-mediated signaling pathway; negative regulation of IL-2 biosynt…
PXDN	Nicodemus et al., 2016	increased	extracellular matrix constituent; IL-1 receptor antagonist activity; collagen fibril organization; extracellular matrix organization; immune response
RAB34	Yang et al., 2017	decreased	phagosome maturation; phagosome-lysosome fusion
RAB38	Yang et al., 2017	decreased	phagosome acidification; platelet dense granule organization
RAB7A	Yang et al., 2017	increased	antigen processing and presentation of exogenous peptide antigen via MHC class II; neutrophil degranulation; phagosome acidification, maturation, lysosome fusion
RAPGEF1	Xu et al., 2018	decreased	cytokine-mediated signaling pathway; platelet-derived growth factor receptor signaling pathway; positive regulation of Fc-gamma receptor signaling pathway involved in phagocytosis
RIPK2	Yang et al., 2017	increased	positive regulation of I-kappaB kinase/NF-kappaB signaling; T cell proliferation and receptor signaling pathway; adaptive immune response; inflammatory response; innate immune response; IL-1-mediated signaling pathway; positive regulation of T-helper 1 cell differentiation; positive regulation of alpha-beta 1 cell proliferation; positive regulation of chemokine production; positive regulation of …
RNASE2	Reese et al., 2019	decreased	chemotaxis for dendritic cells; neutrophil degranulation
SEC14L1	Yang et al., 2017	increased	innate immune response
SERINC5	Reese et al., 2019	decreased	innate immune response; phospholipid biosynthetic process; sphingolipid metabolic process
SERPINB6	Yang et al., 2017	increased	neutrophil degranulation
SKI	McErlan et al., 2014	decreased	negative regulation of fibroblast proliferation;negative regulation of transforming growth factor beta receptor signaling pathway
SLC24A6/SLC8B1	Reese et al., 2019	decreased	regulation of lymphocyte chemotaxis
SLC25A33	Reese et al., 2019	decreased	Participates in dendritic cell endocytosis
SLC9A4	Yang et al., 2017	decreased	epithelial cell development
SORL1	Nicodemus et al., 2016	decreased	regulation of smooth muscle cell migration; promotes adhesion of monocytes; regulate IL-6 signaling
SPP2	Forno et al., 2018	decreased	platelet degranulation
SPP2	Yang et al., 2017	decreased	platelet degranulation
STAT5A	Stefanowicz et al., 2012	increased	Cytokine-mediated signaling pathway;IL-15-, IL-2-, IL-7- and IL-9-mediated signaling pathway
SUCNR1	Forno et al., 2018	decreased	IL-1 beta production; macrophage activation involved in immune response; positive regulation of chemotaxis; positive regulation of inflammatory response
TACR1	Yang et al., 2017	increased	inflammatory response
TANK	Reese et al., 2019	decreased	negative regulation of I-kappaB kinase/NF-kappaB signaling; cellular response to IL-1
TEX2	Yang et al., 2017	increased	sphingolipid metabolic process
TMEM131	Reese et al., 2019	decreased	negative regulation of immature T cell proliferation in thymus
TMEM131	Yang et al., 2017	decreased	negative regulation of immature T cell proliferation in thymus
TMOD3	McErlan et al., 2014	increased	Muscle contraction
TNFSF12	Yang et al., 2017	decreased	immune response; tumor necrosis factor-mediated signaling pathway; cytokine activity
TNFSF13	Yang et al., 2017	decreased	immune response; tumor necrosis factor-mediated signaling pathway; cytokine activity; positive regulation of isotype switching to IgA isotypes
TNS3	Yang et al., 2017	increased	lung alveolus development
TREML2	Yang et al., 2017	decreased	T cell activation; regulation of immune response; regulation of innate immune response
TRIP6	Yang et al., 2017	decreased	Il-1 receptor binding; positive regulation of NIK/NF-kappaB signaling
TSPAN8	McErlan et al., 2014	increased	negative regulation of blood coagulation
TSPAN8	Yang et al., 2017	increased	negative regulation of blood coagulation
UBD	Yang et al., 2017	decreased	myeloid dendritic cell differentiation; positive regulation of I-kappaB kinase/NF-kappaB signaling; response to interferon -gamma and tumor necrosis factor
ZFP36	Nicodemus et al., 2016	decreased	cellular response to granulocyte macrophage colony-stimulating factor stimulus, tumor necrosis factor; negative regulation of IL-2 biosynthetic process
ZFPM1	Reese et al., 2019	decreased	T-helper cell lineage commitment; blood coagulation; granulocyte differentiation; megakaryocyte development and differentiation; negative regulation of IL-4 biosynthetic process; negative regulation of mast cell differentiation; platelet formation; regulation of chemokine production
ZFPM1	Yang et al., 2017	increased	T-helper cell lineage commitment; blood coagulation; granulocyte differentiation; megakaryocyte development and differentiation; negative regulation of IL-4 biosynthetic process; negative regulation of mast cell differntiation; platelet formation; regulation of chemokine production

## Sheet: S6.AiwaySmoothMuscle
Table S6. Genes with DNA methylation alteration in airway smooth muscle cells from asthmatic individuals
Gene	Reference	DNA methylation in asthma individuals	Go /Uniprot description related to asthma physiopathology
ASAH1	Perry et al., 2018	N.D.	cellular response to tumor necrosis factor; neutrophil degranulation; sphingosine biosynthetic process
FFAR4	Perry et al., 2018	N.D.	negative regulation of cytokine secretion; negative regulation of inflammatory response
PERM1	Perry et al., 2018	N.D.	response to muscle activity
TRPV1	Perry et al., 2018	N.D.	cellular response to tumor necrosis factor; positive regulation of nitric oxide biosynthetic process

## Sheet: S7.Common between cell types
Table S7. Genes with DNA methylation alteration that are common between cell-types
Eosinophils (EOS)	EOS gene common with…	Monocytes	Monocyte gene common with…	Lymphocyte B	Lympho B gene common with…	Airway epithelial cells (AEC)	AEC gene common with…	Airway smooth muscle cells (ASMC)	AEC gene common with…
ACOT7	AEC	NRG1	N/A	AMPD3	N/A	ACOT7	EOS	ASAH1	N/A
ACP5	AEC	SYNM	N/A	CCDC80	N/A	ACP5	EOS	FFAR4	N/A
AGPAT1	N/A	TAFA4 (FAM19A4)	N/A	DAPK3	N/A	ADAMTSL2	N/A	PERM1	N/A
ANGPT2	AEC	TBX5	N/A	FUCA2	N/A	ADORA2A	N/A	TRPV1	N/A
ARID3A	AEC			ITCH	N/A	ADORA3	N/A
BANK1	AEC			LOXL1	N/A	ALOX15	N/A
COL15A1	N/A			PROC	N/A	ANGPT2	EOS
CTSB	N/A			SAMD8	N/A	ANO1	N/A
DAP	AEC			SP100	N/A	ARID3A	EOS
DAPK2	AEC			YPEL3	N/A	BANK1	EOS
DICER1	AEC					C1QTNF1	N/A
DNAH17	AEC					CCL26	N/A
ENG	AEC					CCL26	N/A
EPX	AEC					CDH26	N/A
ERMAP	AEC					CDH28	N/A
EVL	AEC					CLASP1	N/A
FOXP1	N/A					COL16A1	N/A
GDF5	N/A					COL5A2	N/A
GPI	AEC					COL5A3	N/A
IL4	N/A					CSRP1	N/A
IL5RA	AEC					CUX1	N/A
LMAN2	N/A					CYB5R3	N/A
LPCAT2	AEC					CYFIP1	N/A
LPCAT3	N/A					DAB2IP	N/A
MCC	N/A					DAP	EOS
MCPH1	N/A					DAPK2	EOS
METRNL	N/A					DEGS2	N/A
MS4A2	N/A					DICER1	EOS
NCK1	AEC					DNAH17	EOS
NCSTN	N/A					DUOX1	N/A
NDFIP2	AEC					EHF	N/A
PCYT1A	AEC					ELN	N/A
PIK3CB	N/A					ELOVL7	N/A
PLGRKT	AEC					ENG	EOS
PPP2CA	AEC					EPAS1	N/A
PPT2	AEC					EPPK1	N/A
PRG2	AEC					EPX	EOS
PRG3	AEC					ERMAP	EOS
PRKCH	AEC					EVL	EOS
PRKCZ	N/A					FBXW11	N/A
PTGDR2	AEC					FERMT2	N/A
PTGES2	AEC					FGFR1	N/A
RAPGEF1	AEC					GCNT2	N/A
RB1	N/A					GNA12	N/A
RNASE2	AEC					GPI	EOS
SERINC5	AEC					GRB7	N/A
SERPINC1	N/A					HAS3	N/A
SLC24A6/SLC8B1	AEC					HLA-DPA1	N/A
SLC25A33	AEC					HNMT	N/A
SLC7A11	N/A					ID1	N/A
SLMAP	N/A					ID3	N/A
SMARCD3	N/A					IFNGR2	N/A
STX3	N/A					IGFBP4	N/A
TMEM131	AEC					IL13	N/A
TRAPPC9	N/A					IL5RA	EOS
TRIB2	N/A					ITGA2	N/A
ZFPM1	AEC					ITIH4	N/A
						LAG3	N/A
						LFNG	N/A
						LPCAT2	EOS
						LRRFIP1	N/A
						MAD1L1	N/A
						MED1	N/A
						MMP14	N/A
						MYLK	N/A
						NCF2	N/A
						NCK1	EOS
						NDFIP2	EOS
						NF1	N/A
						NFIL3	N/A
						NTRK1	N/A
						P2RX1	N/A
						PCYT1A	EOS
						PIK3CD	N/A
						PLGRKT	EOS
						PPP2CA	EOS
						PPT2	EOS
						PRDM1	N/A
						PRF1	N/A
						PRG2	EOS
						PRG3	EOS
						PRKCH	EOS
						PROCR	N/A
						PSD4	N/A
						PTGDR2	EOS
						PTGES2	EOS
						PTK2	N/A
						PTPRC	N/A
						PXDN	N/A
						RAB34	N/A
						RAB38	N/A
						RAB7A	N/A
						RAPGEF1	EOS
						RIPK2	N/A
						RNASE2	EOS
						SEC14L1	N/A
						SERINC5	EOS
						SERPINB6	N/A
						SKI	N/A
						SLC24A6/SLC8B1	EOS
						SLC25A33	EOS
						SLC9A4	N/A
						SORL1	N/A
						SPP2	N/A
						STAT5A	N/A
						SUCNR1	N/A
						TACR1	N/A
						TANK	N/A
						TEX2	N/A
						TMEM131	EOS
						TMOD3	N/A
						TNFSF12	N/A
						TNFSF13	N/A
						TNS3	N/A
						TREML2	N/A
						TRIP6	N/A
						TSPAN8	N/A
						UBD	N/A
						ZFP36	N/A
						ZFPM1	EOS

## Sheet: S8. Common with mixed cells
Table S8. Genes with DNA methylation alteration that are common with blood DNA methylation alteration identified by Edris et al. (2019)
*Yellow indicates that the gene is common between eosinophils and AEC.
Eosinophils	Monocytes	B cells	AEC	ASCM
DICER1	N/A	N/A	DICER1	N/A
EPX			EPX
EVL			EVL
IL5RA			IL13
LMAN2			IL5RA
PRG2			PRG2
PTGES2			PTGES2
RAPGEF1			RAPGEF1
RNASE2			RNASE2
SERPINC1			ZFPM1
STX3
TRIB2
ZFPM1
